# Supplementary material for: Functional analysis of fatty acid binding protein 7 and its effect on fatty acid of renal cell carcinoma cell lines
Source: BMC Cancer. 2017 Mar 14;17:192. doi: 10.1186/s12885-017-3184-x (PMC5351052; doi:10.1186/s12885-017-3184-x)
Supplement: Additional file 3: Table S1. — Fatty acid concentrations of TUHR14TKB transfectants. The concentrations of fatty acids accumulated by TUHR14TKB cells transfected with vectors expressing FABP7 or lacZ were assayed in four independent cultures. (XLSX 46 kb) [file 12885_2017_3184_MOESM3_ESM.xlsx]

## Sheet: Sheet1
Table S1. Fatty acids accumulated by TUHR14TKB cells transfected with lacZ or FABP7 expression vectors
	Fatty acid concentration (μg/wet cell weight (g))
	TUHR14TKB lacZ						TUHR14TKB FABP7
	a	b	c	d	Average	SD	a	b	c	d	Average	SD	t test
Docosatetraenoic acid	43.8362	46.9718	32.7541	50.6483	43.553	7.719	89.0069	90.1589	103.812	94.0337	94.253	6.726	6.85488e-05
Myristoleic acid	1.06918	0.9994	0.90984	1.01297	0.998	0.066	0	0	0	0	0	0	7.94238e-05
5-8-11 Eicosatrienoic acid	27.7986	29.982	20.9262	31.4019	27.527	4.644	4.68457	6.11247	6.80735	8.10636	6.428	1.426	0.00160529
Eicosenoic acid	47.0437	51.9688	33.6639	51.6613	46.084	8.581	20.2998	25.978	22.1239	21.0765	22.37	2.519	0.00866846
Palmitoleic acid	119.748	133.92	85.5245	130.673	117.466	22.14	62.461	58.0685	66.3717	64.8508	62.938	3.623	0.014718
Eicosapentaenoic acid	67.3581	68.9586	46.4016	73.9465	64.166	12.171	89.0069	80.9902	97.0048	92.4125	89.854	6.757	0.0158555
Myristic acid	84.4649	95.9424	60.959	95.2188	84.146	16.325	43.7227	47.3716	51.0551	48.6381	47.697	3.059	0.0190107
Erucic acid	12.8301	12.9922	8.18852	13.1686	11.795	2.408	6.2461	6.11247	6.80735	6.48508	6.413	0.305	0.0199432
Nervonic acid	116.54	124.925	80.9753	124.595	111.759	20.885	68.7071	64.1809	71.4772	69.7147	68.52	3.111	0.0242194
Oleic acid	656.474	740.556	476.754	734.4	652.046	122.968	405.996	409.535	452.689	439.364	426.896	22.796	0.0329537
Dihomo-γ-linolenic acid	43.8362	45.9724	30.9344	47.6094	42.088	7.595	28.1074	25.978	30.6331	29.1829	28.475	1.96	0.0331554
γ-Linolenic acid	10.6918	11.9928	7.27868	12.1556	10.53	2.264	6.2461	6.11247	6.80735	6.48508	6.413	0.305	0.0345788
Behenic acid	55.5971	60.9634	39.1229	60.778	54.115	10.3	37.4766	36.6748	40.8441	38.9105	38.477	1.829	0.0538016
Eicosadienoic acid	5.34588	5.9964	3.63934	6.0778	5.265	1.132	3.12305	3.05623	3.40368	4.86381	3.612	0.848	0.0614149
Lignoceric acid	105.848	114.931	74.6065	114.465	102.463	19.035	74.9531	71.8215	79.9864	77.821	76.146	3.544	0.0675
Arachidic acid	19.2452	21.9868	13.6475	20.2593	18.785	3.607	12.4922	13.7531	15.3165	14.5914	14.038	1.213	0.0727792
Stearic acid	387.042	433.74	282.049	428.485	382.829	70.358	301.374	342.298	353.982	324.254	330.477	22.934	0.236866
Docosahexaenoic acid	214.904	219.868	154.672	241.086	207.633	37.088	179.575	169.621	199.115	191.31	184.905	12.974	0.316122
Palmitic acid	715.279	804.517	520.426	791.126	707.837	130.974	594.941	621.944	675.63	651.751	636.066	35.128	0.358599
Linoleic acid	74.8423	84.949	57.3196	91.1669	77.069	14.786	85.8838	59.5966	68.0735	63.2296	69.196	11.655	0.436625
Arachidonic acid	298.3	317.809	215.631	329.214	290.239	51.35	304.497	290.342	340.368	321.012	314.055	21.559	0.440315
Lauric acid	2.13835	1.9988	1.81967	2.02593	1.996	0.132	1.56152	3.05623	3.40368	1.62127	2.411	0.957	0.451284
Docosapentaenoic acid	133.647	139.916	96.4425	150.932	130.234	23.634	118.676	114.609	132.743	121.595	121.906	7.772	0.543202
α-Linolenic acid	1.06918	1.9988	0.90984	2.02593	1.501	0.594	1.56152	1.52812	1.70184	1.62127	1.603	0.076	0.754682
